# Supplementary material for: A Chemiresistive Nanosensor Array for Rapid and Sensitive VOC-Based Detection and Differentiation of Prosthetic Joint Infection-Relevant Pathogens in Enriched Human Synovial Fluid
Source: Biosensors (Basel). 2026 Mar 12;16(3):156. doi: 10.3390/bios16030156 (PMC13023655; doi:10.3390/bios16030156)
Supplement: Supplementary file 1 [file biosensors-16-00156-s001.zip]

Archive with 1 entries (1 files):
- biosensors-4154156-supplementary.pdf
